# Supplementary material for: Anti-Fouling Properties of Phosphonium Ionic Liquid Coatings in the Marine Environment
Source: Polymers (Basel). 2023 Sep 6;15(18):3677. doi: 10.3390/polym15183677 (PMC10534580; doi:10.3390/polym15183677)
Supplement: Supplementary file 1 [file polymers-15-03677-s001.zip]

Archive with 1 entries (1 files):
- polymers-2521897-supplementary.pdf
